# Supplementary material for: Unmet Information Needs of Spanish Female Breast Cancer Survivors on Chemical Pollutants: A Cross-Sectional Mixed-Method Study
Source: Toxics. 2026 May 23;14(6):456. doi: 10.3390/toxics14060456 (PMC13306574; doi:10.3390/toxics14060456)
Supplement: Supplementary file 1 [file toxics-14-00456-s001.zip]

Archive with 1 entries (1 files):
- toxics-4214650-supplementary.pdf
